# Supplementary material for: ZBP1 phosphorylation at serine 181 regulates its dendritic transport and the development of dendritic trees of hippocampal neurons
Source: Sci Rep. 2017 May 12;7:1876. doi: 10.1038/s41598-017-01963-2 (PMC5431813; doi:10.1038/s41598-017-01963-2)
Supplement: Supplementary file 2 — Supplementary Table S1 [file 41598_2017_1963_MOESM2_ESM.xls]

## Sheet: Arkusz1
Suplemental Table S1 online. Raw data for ZBP1 granule mobility assesment
total number of movements per group (5 neurons per group)
experiment 01 (04.02.2015)				experiment 08.04.2015				experiment 25.02.16
Zbp1 WT
all movement events
movement events	directed	oscillatory		movement events	directed	oscillatory		movement events	directed	oscillatory
total	89	208		total	42	303		total	39	239
anterograde	42	107		anterograde	15	159		anterograde	20	140
retrograde	47	101		retrograde	27	144		retrograde	19	99
Zbp1A
	total movement events
	directed	oscillatory		movement events	directed	oscillatory		movement events	directed	oscillatory
total	99	451		total	61	486		total	51	343
anterograde	57	226		anterograde	31	245		anterograde	25	174
retrograde	42	225		retrograde	30	241		retrograde	26	169
Zbp1 E
all movement events
movement events	directed	oscillatory		movement events	directed	oscillatory		movement events	directed	oscillatory
total	60	242		total	43	382		total	57	301
anterograde	40	139		anterograde	25	202		anterograde	32	142
retrograde	20	103		retrograde	18	180		retrograde	25	159
Zbp YF
all movement events
movement events	directed	oscillatory		movement events	directed	oscillatory		movement events	directed	oscillatory
total	26	305		total	40	677		total	26	374
anterograde	18	158		anterograde	21	338		anterograde	13	187
retrograde	8	147		retrograde	19	339		retrograde	13	187
percentage	exp 01			percentage				percentage
Zbp1 WT	directed	oscillatory		Zbp1 WT	directed	oscillatory		Zbp1 WT	directed	oscillatory
anterograde	47.191	51.4423		anterograde	35.7143	52.4752		anterograde	51.2821	58.5774
retrograde	52.809	48.5577		retrograde	64.2857	47.5248		retrograde	48.7179	41.4226
Zbp1 A	directed	oscillatory		Zbp1 A	directed	oscillatory		Zbp1 A	directed	oscillatory
anterograde	57.5758	50.1109		anterograde	50.8197	50.4115		anterograde	49.0196	50.7289
retrograde	42.4242	49.8891		retrograde	49.1803	49.5885		retrograde	50.9804	49.2711
Zbp1 E	directed	oscillatory		Zbp1 E	directed	oscillatory		Zbp1 E	directed	oscillatory
anterograde	66.6667	57.438		anterograde	58.1395	52.8796		anterograde	56.1404	47.1761
retrograde	33.3333	42.562		retrograde	41.8605	47.1204		retrograde	43.8596	52.8239
Zbp1 YF	directed	oscillatory		Zbp1 YF	directed	oscillatory		Zbp1 YF	directed	oscillatory
anterograde	69.2308	51.8033		anterograde	52.5	49.9261		anterograde	50	50
retrograde	30.7692	48.1967		retrograde	47.5	50.0739		retrograde	50	50
